# Supplementary material for: Establishment and Optimization of a Human Flow-Based Hollow Fiber In Vitro Blood–Brain Barrier Model for Systemic Inflammatory Responses
Source: Pharmaceutics. 2026 Jun 30;18(7):817. doi: 10.3390/pharmaceutics18070817 (PMC13414653; doi:10.3390/pharmaceutics18070817)
Supplement: Supplementary file 1 [file pharmaceutics-18-00817-s001.zip]

Archive with 1 entries (1 files):
- pharmaceutics-4311997-supplementary (2).pdf
